# Supplementary material for: Antitumor Activity, Mechanisms of Action and Phytochemical Profiling of Sub-Fractions Obtained from Ulex gallii Planch. (Fabaceae): A Medicinal Plant from Galicia (Spain)
Source: Molecules. 2025 Feb 19;30(4):972. doi: 10.3390/molecules30040972 (PMC11858089; doi:10.3390/molecules30040972)
Supplement: Supplementary file 1 [file molecules-30-00972-s001.zip]

Archive with 1 entries (1 files):
- molecules-3448422-supplementary.pdf
